# Supplementary material for: Empowering tuberculosis genomic surveillance in Limpopo, South Africa through capacity building
Source: Front Public Health. 2025 Sep 12;13:1567382. doi: 10.3389/fpubh.2025.1567382 (PMC12463882; doi:10.3389/fpubh.2025.1567382)
Supplement: Supplementary file 1 [file Data_Sheet_1.xlsx]

## Sheet: S1
Supplementary tabel 1. Bioinformatic statistics, drug resistance prediction, lineage identification, standard of care (SOC) results and clinical epidemiologial information.
SAMPLE NO	EPISODE NO	WGS specie	main_lineage	Age	Age category	Gender	District	sub_lineage	SOC_Xpert_Rif	SOC_LPA_RIF	SOC_LPA_INH	SOC_LPA_FLQ	SOC_LPA_INJ	SOC_pDST_BDQ	SOC_pDST_LZD	SOC_pDST_CFZ	SOC_Xpert_XDR_INH	SOC_Xpert_XDR_FLQ	SOC_Xpert_XDR_INJ	SOC_Xpert_XDR_ETH	SOC_DR-Profile	WGS_DR-Profile	Comparison LPA/WGS DR-Profile	num_dr_variants	num_other_variants	rifampicin	isoniazid	ethambutol	pyrazinamide	moxifloxacin	levofloxacin	bedaquiline	linezolid	streptomycin	amikacin	kanamycin	capreomycin	clofazimine	ethionamide	AVG_INSERT_SIZE	MAPPED_PERCENTAGE	RAW_TOTAL_SEQS	AVERAGE_BASE_QUALITY	MEAN_COVERAGE (X)	SD_COVERAGE	MEDIAN_COVERAGE (X)	MAD_COVERAGE	gDNA QC (Qubit ds HS) (ng/uL) (V: 150 uL)	LIBRARY PREP QC (Qubit ds HS) (ng/uL) (V: 30 uL)
122	NP01007151	M. tuberculosis	lineage4	25	25 to 34	F	Vhembe	lineage4.4.1.1.1	-	R	S	R	S	S	S	-	-	-	-	-	Pre-XDR-TB	XDR-TB	FALSE	4	25	rpoB p.Ser450Leu (1.00)	katG c.18_27delACCCATTACA (1.00)	-	-	gyrA p.Ala90Val (0.95)	gyrA p.Ala90Val (0.95)	mmpR5 c.198dupG (0.70)	-	-	-	-	-	mmpR5 c.198dupG (0.70)	-	476.3	82.05	1613712	34.7	36.5229	9.92545	37	6	1.08	9.04
20	NH00608231	M. tuberculosis	lineage4	28	25 to 34	F	Vhembe	lineage4.3.3	-	R	R	S	S	-	-	-	-	-	-	-	MDR-TB	MDR-TB	TRUE	2	31	rpoB p.Ser450Leu (1.00)	katG p.Ser315Thr (1.00)	-	-	-	-	-	-	-	-	-	-	-	-	356	83.55	1557096	35.1	35.9812	11.1506	37	6	2.6	2.74
147	OF00177650	M. tuberculosis	lineage4	34	25 to 34	F	Capricorn	lineage4.3.3	-	R	S	S	-	-	-	-	-	-	-	-	RR-TB	RR-TB	TRUE	1	30	rpoB p.Ser450Leu (1.00)	-	-	-	-	-	-	-	-	-	-	-	-	-	256.6	71.45	4181276	35.2	68.4687	18.7169	70	9	0.621	12
28	OE00257007	M. tuberculosis	lineage4	41	35 to 44	M	Waterberg	lineage4.3.2.1	-	R	S	S	S	-	-	-	-	-	-	-	RR-TB	RR-TB	TRUE	1	25	rpoB p.Ser450Leu (1.00)	-	-	-	-	-	-	-	-	-	-	-	-	-	277	79.51	3111014	35.1	60.8649	15.6367	63	8	0.839	5.74
23	OA02658573	M. tuberculosis	lineage2	44	35 to 44	F	Capricorn	lineage2.2.1	-	-	-	-	-	-	-	-	R	S	S	S	MDR-TB	MDR-TB	TRUE	5	42	rpoB p.Ser450Leu (1.00)	katG p.Ser315Thr (1.00)	embB p.Met306Val (1.00)	-	-	-	-	-	rpsL p.Lys43Arg (1.00)	-	-	-	-	ethA c.1054delG (0.92)	337.1	81.18	1588488	35.3	35.1726	10.6835	36	6	1.16	5.42
5	OH00677761	M. tuberculosis	lineage2	48	45 to 54	M	Mopani	lineage2.2.2		R	R	-	-	S	S	-	R	R	S	S	Pre-XDR-TB	Pre-XDR-TB	TRUE	6	40	rpoB p.Ser450Leu (1.00)	katG p.Ser315Thr (1.00)	embB p.Met306Ile (1.00)	pncA p.Cys14Arg (1.00)	gyrA p.Asp94Gly (1.00)	gyrA p.Asp94Gly (1.00)	-	-	rrs n.514A>C (0.98)	-	-	-	-	-	227.5	78.21	2663632	35.9	48.1394	13.2096	50	7	1.78	9.66
134	NA00381080	M. tuberculosis	lineage4	48	45 to 54	M	Mopani	lineage4.3.2.1	-	R	S	S	S	-	-	-	-	-	-	-	RR-TB	RR-TB	TRUE	1	30	rpoB p.Ser450Leu (1.00)	-	-	-	-	-	-	-	-	-	-	-	-	-	271.5	78.73	2998182	35.7	57.4148	14.5735	59	8	0.695	4.4
4	NH00590380	M. tuberculosis	lineage4	51	55 to 68	M	Vhembe	lineage4.3.3		R	R	R	S	S	S	-	-	-	-	-	Pre-XDR-TB	Pre-XDR-TB	TRUE	5	30	rpoB p.Ser450Leu (1.00)	inhA c.-770T>A (1.00), katG p.Ser315Thr (1.00)	-	pncA p.Phe94Leu (1.00)	gyrA p.Asp94Ala (1.00)	gyrA p.Asp94Ala (1.00)	-	-	-	-	-	-	-	inhA c.-770T>A (1.00)	240.7	83.02	2840228	36	56.7396	14.0791	58	7	1.47	15.2
24	OS00593175	M. tuberculosis	lineage4	52	45 to 54	M	Waterberg	lineage4.9	R	-	-	-	-	-	-	-	R	S	S	S	MDR-TB	MDR-TB	TRUE	2	10	rpoB p.Ser450Leu (1.00)	katG p.Ser315Thr (1.00)	-	-	-	-	-	-	-	-	-	-	-	-	511.7	36.1	907758	34.7	9.22066	3.72696	9	2	2.51	11.1
7	OH00678070	M. tuberculosis	lineage2	57	55 to 68	F	Mopani	lineage2.2.1		R	R	-	-	S	S	-	R	R	S	R	Pre-XDR-TB	Pre-XDR-TB	TRUE	5	45	rpoB p.Ser450Leu (1.00)	inhA c.-777C>T (1.00)	embB p.Met306Val (0.98)	-	gyrA p.Ala90Val (1.00)	gyrA p.Ala90Val (1.00)	-	-	rrs n.517C>T (1.00)	-	-	-	-	inhA c.-777C>T (1.00)	240.7	83.02	2840228	36	56.7396	14.0791	58	7	0.668	7.82
6	OA02662194	M. tuberculosis	lineage2	68	55 to 68	F	Capricorn	lineage2.2.2		R	R	-	-	-	-	-	R	R	S	S	Pre-XDR-TB	Pre-XDR-TB	TRUE	6	41	rpoB p.Ser450Leu (1.00)	katG p.Ser315Thr (1.00)	embB p.Met306Ile (1.00)	pncA p.Cys14Arg (1.00)	gyrA p.Asp94Gly (1.00)	gyrA p.Asp94Gly (1.00)	-	-	rrs n.514A>C (1.00)	-	-	-	-	-	247	83.49	2285846	35	46.7084	12.1966	48	7	0.511	1.73
121	PI00744323	M. tuberculosis	lineage4	26	25 to 34	F	Waterberg	lineage4.1.1.3	-	Incoclusive	S	R	S	R	S	R	-	-	-	-	XDR-TB	XDR-TB	TRUE	3	29	rpoB p.Leu452Pro (1.00)	-	-	-	gyrA p.Ala90Val (1.00)	gyrA p.Ala90Val (1.00)	mmpR5 c.198dupG (0.97)	-	-	-	-	-	mmpR5 c.198dupG (0.97)	-	277.5	76.61	2800334	35.1	53.1076	13.6051	55	7	1.79	9.11
27	OB00625048	M. tuberculosis	lineage2	30	25 to 34	M	Waterberg	lineage2.2.1	-	R	S	S	S	-	-	-	-	-	-	-	RR-TB	MDR-TB	FALSE	2	38	rpoB p.Leu452Pro (1.00)	inhA c.-154G>A (1.00)	-	-	-	-	-	-	-	-	-	-	-	inhA c.-154G>A (1.00)	209.8	78.6	3494176	35.6	59.1124	15.7332	61	8	1.57	12.4
119	NN00177508	M. tuberculosis	lineage4	45	45 to 54	M	Sekhukhune	lineage4.3.3	-	Inconclusive	R	R	S	S	S	-	-	-	-	-	Pre-XDR-TB	Pre-XDR-TB	TRUE	7	28	rpoB p.Leu452Pro (1.00)	inhA c.-770T>A (1.00), katG p.Ser315Thr (1.00)	embB p.Met306Val (1.00)	pncA c.456dupC (1.00)	gyrA p.Ala90Val (1.00), gyrA p.Asp94Ala (1.00)	gyrA p.Ala90Val (1.00), gyrA p.Asp94Ala (1.00)	-	-	-	-	-	-	-	inhA c.-770T>A (1.00)	524.5	80.44	1410418	34.6	30.909	9.18267	31	5	0.781	12.9
14	OQ00630577	M. tuberculosis	lineage2	54	45 to 54	F	Sekhukhune	lineage2.2.1	-	R	R	-	-	-	-	-	R	R	S	S	Pre-XDR-TB	Pre-XDR-TB	TRUE	3	44	rpoB p.Leu452Pro (1.00)	katG p.Ser315Arg (1.00)	-	-	gyrA p.Asp94Gly (1.00)	gyrA p.Asp94Gly (1.00)	-	-	-	-	-	-	-	-	282.3	73.75	2961652	35.7	53.5174	15.0183	56	7	1.49	3.05
29	OH00662404	M. tuberculosis	lineage1	40	35 to 44	F	Mopani	lineage1.1.2	-	R	S	S	-	-	-	-	-	-	-	-	RR-TB	RR-TB	TRUE	1	72	rpoB p.Leu430Pro (1.00)	-	-	-	-	-	-	-	-	-	-	-	-	-	269.8	76.47	3610226	34.6	66.942	16.6009	69	9	6.17	8.89
25	NAM0010420	M. tuberculosis	lineage4	48	45 to 54	F	Mopani	lineage4.1.1.3	-	R	S	S	S	-	-	-	-	-	-	-	RR-TB	RR-TB	TRUE	1	26	rpoB p.Leu430Pro (1.00)	-	-	-	-	-	-	-	-	-	-	-	-	-	253.7	84.13	1993162	35.3	42.0992	11.1974	43	6	1.03	9.79
12	ON00243683	M. tuberculosis	lineage2	24	16 to 24	F	Waterberg	lineage2.2.1	R	R	S	R	S	S	S	-	S	R	S	S	Pre-XDR-TB	XDR-TB	FALSE	3	43	rpoB p.His445Tyr (1.00)	-	-	-	gyrA p.Ala90Val (0.58)	gyrA p.Ala90Val (0.58)	mmpR5 c.144dupC (1.00)	-	-	-	-	-	mmpR5 c.144dupC (1.00)	-	220.7	79.84	2970636	35.6	53.564	14.4686	55	8	0.583	14.2
16	NJ00530822	M. tuberculosis	lineage3	31	25 to 34	F	Mopani	lineage3.1.1	-	R	R	S	S	-	-	-	-	-	-	-	MDR-TB	MDR-TB	TRUE	3	39	rpoB p.His445Tyr (1.00)	katG p.Ser315Thr (1.00)	embB p.Met306Val (1.00)	-	-	-	-	-	-	-	-	-	-	-	227.8	78.71	2890582	35.1	52.2191	13.2527	54	7	1.7	13.1
135	NB00663145	M. tuberculosis	lineage4	34	25 to 34	M	Vhembe	lineage4.9.1	-	R	S	S	S	-	-	-	-	-	-	-	RR-TB	RR-TB	TRUE	1	13	rpoB p.His445Tyr (1.00)	-	-	-	-	-	-	-	-	-	-	-	-	-	532.9	80.77	1427284	35.3	31.2328	8.49801	32	5	2.46	11.3
114	OS00564813	M. tuberculosis	lineage4	31	25 to 34	F	Waterberg	lineage4.1.1.1	-	R	R	R	S	S	S	-	-	-	-	-	Pre-XDR-TB	Pre-XDR-TB	TRUE	6	28	rpoB p.His445Asp (1.00)	katG p.Ser315Thr (1.00)	embB p.Met306Val (1.00)	pncA p.Gly97Cys (1.00)	gyrA p.Asp94Gly (1.00)	gyrA p.Asp94Gly (1.00)	-	-	gid c.351delG (1.00)	-	-	-	-	-	584.4	77.98	1311738	34.5	27.6653	8.48782	28	5	2.38	11.1
18	ND00657063	M. tuberculosis	lineage4	16	16 to 24	F	Mopani	lineage4.9	-	R	R	S	S	-	-	-	-	-	-	-	MDR-TB	MDR-TB	TRUE	3	8	rpoB p.His445Asp (0.93)	katG p.Ser315Thr (1.00)	embB p.Met306Ile (1.00)	-	-	-	-	-	-	-	-	-	-	-	333.3	81.98	1565474	35.5	34.5906	10.0893	35	6	3.66	2.85
21	OB00653177	M. tuberculosis	lineage2	47	45 to 54	M	Waterberg	lineage2.2.1.1	R	-	-	-	-	-	-	-	R	S	S	R	MDR-TB	RR-TB	FALSE	1	42	rpoB p.His445Asn (1.00)	-	-	-	-	-	-	-	-	-	-	-	-	-	260.6	68.91	3496608	35.4	55.2561	16.4666	57	9	1.25	1.64
3	ON00230522	M. tuberculosis	lineage4	23	16 to 24	M	Waterberg	lineage4.1.1.1		R	R	R	S	R	R	-	-	-	-	-	XDR-TB	XDR-TB	TRUE	6	33	rpoB p.Asp435Val (1.00)	katG p.Ser315Thr (1.00)	embB p.Gln497Arg (0.98)	pncA p.Asp12Gly (1.00)	gyrA p.Ala90Val (1.00)	gyrA p.Ala90Val (1.00)	-	rplC p.Cys154Arg (0.88)	-	-	-	-	-	-	247	83.49	2285846	35	46.7084	12.1966	48	7	2.4	15.3
118	OF00194644	M. tuberculosis	lineage4	22	16 to 24	M	Capricorn	lineage4.1.1.1	R	R	R	R	S	-	-	-	-	-	-	-	Pre-XDR-TB	XDR-TB	FALSE	6	32	rpoB p.Asp435Val (0.95)	katG p.Ser315Thr (1.00)	embB p.Gln497Arg (1.00)	pncA p.Asp12Gly (1.00)	gyrA p.Asp94Asn (0.61)	gyrA p.Asp94Asn (0.61)	mmpR5 c.198delG (0.75)	-	-	-	-	-	mmpR5 c.198delG (0.75)	-	551.2	80.18	1322128	34.4	29.2358	8.50446	30	5	2.03	12.1
10	NP01172143	M. tuberculosis	lineage2;lineage4	49	35 to 44	M	Vhembe	lineage2.2.2;lineage4	R	-	-	-	-	S	S	-	R	R	R	R	Pre-XDR-TB	Pre-XDR-TB	TRUE	8	39	rpoB p.Asp435Val (0.91)	inhA c.-779G>T (0.92), katG p.Ser315Thr (0.97)	embB p.Met306Ile (0.89)	pncA c.517dupG (0.90)	gyrA p.Asp94Gly (0.90)	gyrA p.Asp94Gly (0.90)	-	-	rrs n.514A>C (0.87)	rrs n.1401A>G (0.92)	rrs n.1401A>G (0.92)	rrs n.1401A>G (0.92)	-	inhA c.-779G>T (0.92)	280.7	78.5	2187886	35.2	42.5943	12.4604	44	7	0.195	1.69
1	ON00227253	M. tuberculosis	lineage2	30	25 to 34	M	Waterberg	lineage2.2.1		R	S	R	S	S	S	-	-	-	-	-	Pre-XDR-TB	Pre-XDR-TB	TRUE	3	46	rpoB p.Asp435Tyr (1.00)	-	embB p.Gly406Ala (1.00)	-	gyrA p.Asp94Gly (1.00)	gyrA p.Asp94Gly (1.00)	-	-	-	-	-	-	-	-	227.5	78.21	2663632	35.9	48.1394	13.2096	50	7	1.91	6.98
11	NM01473605	M. tuberculosis	lineage2	37	35 to 44	F	Capricorn	lineage2.2.1	R	-	-	-	-	S	S	-	S	R	S	S	Pre-XDR-TB	XDR-TB	FALSE	3	40	rpoB p.Asp435Tyr (1.00)	-	-	-	gyrA p.Asp94Gly (0.83)	gyrA p.Asp94Gly (0.83)	mmpR5 c.198delG (0.89)	-	-	-	-	-	mmpR5 c.198delG (0.89)	-	293	75.27	2310008	35.9	43.5279	12.2816	45	6	1.91	5.27
13	NP01138335	M. europaeum	-	48	45 to 54	M	Vhembe	-	-	R	R	R	S	-	-	-	R	R	S	S	Pre-XDR-TB	-	FALSE	-	-	-	-	-	-	-	-	-	-	-	-	-	-	-	-	217.1	0.1	2409118	24.4	0.055202		0		1.11	4.76
9	ON00247854	M. tuberculosis	-	39	35 to 44	M	Waterberg	lineage2.2.1;lineage4.1.1;lineage4.3.3	R	-	-	-	-	S	S	-	S	R	S	S			TRUE																	286.1	12.37	6518378	34.5	19		19		0.86	1.30
[truncated: 1 more columns]
